# Supplementary material for: A Na,K-ATPase–Fodrin–Actin Membrane Cytoskeleton Complex is Required for Endothelial Fenestra Biogenesis
Source: Cells. 2020 Jun 3;9(6):1387. doi: 10.3390/cells9061387 (PMC7349347; doi:10.3390/cells9061387)
Supplement: Supplementary file 1 [file cells-09-01387-s001.zip]

Archive with 6 entries (5 files):
- cells-810918_Supplementary material/__MACOSX/
- cells-810918_Supplementary material/__MACOSX/._Ju_et al_Video-A1.avi
- cells-810918_Supplementary material/__MACOSX/._Ju_et al_Video-A2.avi
- cells-810918_Supplementary material/cells-810918_Supplementary material  (Fig and Tab).docx
- cells-810918_Supplementary material/Ju_et al_Video-S1.avi
- cells-810918_Supplementary material/Ju_et al_Video-S2.avi
